# Supplementary material for: A MALT1 inhibitor suppresses human myeloid DC, effector T-cell and B-cell responses and retains Th1/regulatory T-cell homeostasis
Source: PLoS One. 2020 Sep 1;15(9):e0222548. doi: 10.1371/journal.pone.0222548 (PMC7462277; doi:10.1371/journal.pone.0222548)
Supplement: S1 File — (XLSX) [file pone.0222548.s007.xlsx]

## Sheet: Fig 2b
		%cleaved Rel-B
		Donor 1	Donor 2	Donor 3	Donor 4
	unstim	0	1.96483	12.5195	34.6471
PMA+Iono	DMSO	100	100	100	100
	Cpd 2	0	5.99332	12.8193	18.5915
	z-VRPR-fmk	38.6515	37.2653	59.5399	54.7787
	mepazine	4.32016	6.84951	11.6921	21.0896
		%cleaved CYLD
		Donor 1	Donor 2	Donor 3	Donor 4
	unstim	11.942	13.2016	1.22222	16.0574
PMA+Iono	DMSO	100	100	100	100
	Cpd 2	58.6871	28.5437	17.8994	21.465
	z-VRPR-fmk	104.228	58.4082	88.2569	43.3155
	mepazine	22.7674	4.74333	17.0117	34.8139

## Sheet: Fig 2d
%pIkBa
	unstim	DMSO	z-VRPR-fmk	mepazine	Cpd 2
Donor 1	0.062	62.7	43.4	42.5	47.2
Donor 2	0.17	61.5	42.5	38.7	39.7
Donor 3	0.13	54.7	44.1	34.4	35.6
Donor 4	0.13	32.2	22.6	18.6	13.9
Donor 5	0.11	25.3	17.9	20.7	9.87
Donor 6	0.15	28.6	21.5	21.5	12.6
Donor 7	0.08	40.5	26.6	9.84	23
Donor 8	0.22	32.3	19.8	11.5	14
Donor 9	0.11	29.9	23.6	9.62	14.6
%pERK+
	unstim	DMSO	z-VRPR-fmk	mepazine	Cpd 2
Donor 1	2.46	94.6	95.1	94.5	89.5
Donor 2	4.12	94.2	94.7	96.6	89.6
Donor 3	4.26	94.4	93.9	95.5	90.6
Donor 4	1.26	94.9	91.2	92.9	92.8
Donor 5	1.74	92.3	84	96.7	86.1
Donor 6	1.72	97	95.2	96.6	95.2
Donor 7	0.64	92.9	96	91	95.1
Donor 8	0.66	93.9	94.3	92	94.4
Donor 9	0.48	96	96.7	94.3	96.7

## Sheet: Fig 2e
	Inhibition (Proliferation)
concentration [log(M)]	Donor1	Donor2	Donor3	Donor4	Donor5	Donor6
-4.52288	97.1	79.75	67	32.6	88.85	92.35		IFNg [EC50]	0,6uM
-5	85.4	70.05	56.35	20.5	82.15	80.7		Proliferation [EC50]	1uM
-5.47712	80.4	47.85	54.3	18.85	72.35	74.25
-5.95424	62.8	24.7	40.25	15.4	43.55	57.2
-6.43136	20.2	1.95	11.45	2.4	12.8	9.65
-6.90849	18.6	-0.8	-10.65	1.2	7.1	-4.6
-7.38561	9.7	1.3	-9.1	2.2	4.7	-20.05
-7.86273	10.2	-4.15	-11.95	0.95	-19.2	-16.2
-8.33985	4.7	-2.95	-14.15	5.55	1.25	-17.6
-8.81697	-3.3	-11.95	-19.75	-0.65	-13.25	-21.5
	Inhibition (IFNg)
concentration [log(M)]	Donor1	Donor2	Donor3	Donor4	Donor5	Donor6
-4.52288	83.75	74.75	79.01	51.09	90.05	86.7
-5	82.6	70.95	73.4	41.79	87.41	73.96
-5.47712	80.65	54.6	69.42	37.62	76.28	65.82
-5.95424	64.9	45.05	59.49	26.82	48.78	51.97
-6.43136	16.75	6.65	28.37	9.81	13.48	14.43
-6.90849	23.75	-13.2	-20.6	-12.1	-2.33	-16.57
-7.38561	-17.7	-4.4	-6.21	-20.06	-6.93	-41.15
-7.86273	-22.25	-12.9	-19.35	-3.81	-35.11	-24.61
-8.33985	19.4	-9.75	-12.43	-5.25	-17.92	-45.25
-8.81697	34.95	-26.8	-25.06	-6.15	-2.83	-62.75
	Toxicity (% dead cells)
concentration [log(M)]	Donor1	Donor2	Donor3	Donor4	Donor5	Donor6
-4.52288	2.26	3.215	1.41	0.835	0.765	1.24
-5	1.805	3.08	1.97	0.52	1.84	1.51
-5.47712	1.54	1.26	1.76	-0.3	0.215	1.875
-5.95424	2.135	0.645	1.04	-0.105	0.205	1.375
-6.43136	0.53	-0.29	0.975	0.065	0.6	-0.055
-6.90849	0.82	-0.435	0.125	-0.02	-0.06	0.035
-7.38561	-0.03	-0.085	0.18	0.025	-0.15	-0.43
-7.86273	0.285	-0.1	-0.135	0.05	-0.08	-0.585
-8.33985	0.025	-0.04	0.045	-0.815	0.355	-0.36
-8.81697	1.315	0.53	0.125	0.46	0.25	0.27
