# Supplementary material for: A MALT1 inhibitor suppresses human myeloid DC, effector T-cell and B-cell responses and retains Th1/regulatory T-cell homeostasis
Source: PLoS One. 2020 Sep 1;15(9):e0222548. doi: 10.1371/journal.pone.0222548 (PMC7462277; doi:10.1371/journal.pone.0222548)
Supplement: S2 File — (XLSX) [file pone.0222548.s008.xlsx]

## Sheet: Fig 3a
					Frequency: IL-6
			Non-stim			LPS			Zymosan
		Donor 1	Donor 2	Donor 3	Donor 1	Donor 2	Donor 3	Donor 1	Donor 2	Donor 3
	DMSO	1.43	1.85	0.42	35.5	50.7	38.9	6.29	11	13.3
	z-VRPR-fmk				37.4	51.9	31.4	3.03	6.48	7.21
	Mepazine				33.6	62.6	39.5	2.1	4.57	6.8
	Cpd 2				37.9	49	34.1	1.85	2.4	5.67
					Frequency: TNFa
			Non-stim			LPS			Zymosan
		Donor 1	Donor 2	Donor 3	Donor 1	Donor 2	Donor 3	Donor 1	Donor 2	Donor 3
	DMSO	0.69	0.63	0.72	16.4	29.1	25.3	31.6	52.4	49.8
	z-VRPR-fmk				15.8	29.1	24	25.1	41.8	41.4
	Mepazine				18.7	32.1	24.7	16.4	38.2	36.3
	Cpd 2				16.1	23.8	21.8	18.6	37.1	40.5

## Sheet: Fig 3b
			pg/ml: IL-1b
				Zymosan
		Donor 1	Donor 2	Donor 3	Donor 4	Donor 5
	DMSO	82.5	227.7	42.9	47.3	40.7
	z-VRPR-fmk	30.8	68.2	33	24.2	25.3
	Mepazine	26.4	89.1	29.7	24.2	26.4
	AZ13807809	27.5	41.8	29.7	24.2	23.1
			pg/ml: IL-6
				Zymosan
		Donor 1	Donor 2	Donor 3	Donor 4	Donor 5
	DMSO	519.2	5047.9	89.1	374	272.8
	z-VRPR-fmk	25.3	804.1	35.2	37.4	93.5
	Mepazine	19.8	960.3	29.7	80.3	66
	AZ13807809	26.4	236.5	25.3	29.7	41.8
			pg/ml: IL-10
				Zymosan
		Donor 1	Donor 2	Donor 3	Donor 4	Donor 5
	DMSO	1852.4		255.2	2632.3	481.8
	z-VRPR-fmk	82.5		39.6	444.4	212.3
	Mepazine	33		46.2	298.1	78.1
	Cpd 2	48.4		83.6	338.8	71.5
			pg/ml: IL-12p70
				Zymosan
		Donor 1	Donor 2	Donor 3	Donor 4	Donor 5
	DMSO	59.4	16.5	35.2	17.6	39.6
	z-VRPR-fmk	25.3	12.1	35.2	15.4	23.1
	Mepazine	24.2	18.7	25.3	14.3	18.7
	Cpd 2	27.5	12.1	23.1	16.5	19.8
			pg/ml: IL-23
				Zymosan
		Donor 1	Donor 2	Donor 3	Donor 4	Donor 5
	DMSO	16.5	243.1	16.5	39.6	31.9
	z-VRPR-fmk	0	6.6	2.2	1.1	1.1
	Mepazine	0	17.6	1.1	1.1	0
	Cpd 2	1.1	3.3	1.1	0	0

## Sheet: Fig 3c
				MFI: CD86
			Non-stim			Zymosan
		Donor 1	Donor 2	Donor 3	Donor 1	Donor 2	Donor 3
	DMSO	361	414	575	592	685	816
	z-VRPR-fmk				721	902	1040
	Mepazine				591	621	878
	Cpd 2				694	620	823
				MFI: CD83
			Non-stim			Zymosan
		Donor 1	Donor 2	Donor 3	Donor 1	Donor 2	Donor 3
	DMSO	943	722	8262	14086	23041	18502
	z-VRPR-fmk				12268	19807	20137
	Mepazine				15672	29167	39957
	Cpd 2				10506	20280	16847
				MFI: CD80
			Non-stim			Zymosan
		Donor 1	Donor 2	Donor 3	Donor 1	Donor 2	Donor 3
	DMSO	416	386	556	598	687	902
	z-VRPR-fmk				598	669	744
	Mepazine				582	678	821
	Cpd 2				572	585	693
				MFI: CD40
			Non-stim			Zymosan
		Donor 1	Donor 2	Donor 3	Donor 1	Donor 2	Donor 3
	DMSO	455	445	1214	1143	2357	2303
	z-VRPR-fmk				1062	1954	2889
	Mepazine				988	1722	3809
	Cpd 2				703	885	1292
