# Supplementary material for: A MALT1 inhibitor suppresses human myeloid DC, effector T-cell and B-cell responses and retains Th1/regulatory T-cell homeostasis
Source: PLoS One. 2020 Sep 1;15(9):e0222548. doi: 10.1371/journal.pone.0222548 (PMC7462277; doi:10.1371/journal.pone.0222548)
Supplement: S3 File — (XLSX) [file pone.0222548.s009.xlsx]

## Sheet: Figure 4A
	DMSO	Cpd 2	mepazine	z-VRPR-fmk
Donor 1	13.3333	5.6	9.13333	27.6
Donor 2	27.2667	15.3333	14.5333	30.1
Donor 3	34.2333	15.1667	19.6667	36
Donor 4	33.1333	19	19.3333	41.8333
Donor 5	39.85	11.0075	28.6
Donor 6	18.525	4.015	20.4
Donor 7	57.7	31.5667	37.7
Donor 8	50.2333	27.7	36.6333

## Sheet: Figure 4B
	DMSO	Cpd 2	mepazine	z-VRPR-fmk
Donor 1	24.3333	13.5333	17.1333	40.8
Donor 2	45.5333	19.7333	24.6667	41.3667
Donor 3	52.7	24.3	37.4	46.2
Donor 4	31.4667	11.9667	19.9	30.7667
Donor 5	74.7	28.7333	41.1
Donor 6	75	42.2	57.4
Donor 7	73.025	35.975	59.85
Donor 8	73.3	14.7	75.325
	56.2573	23.8927	41.5969	39.7833

## Sheet: Figure 4C
CD4+, IFNg+	DMSO	Cpd 2	mepazine	z-VRPR-fmk
Donor 1	3.98333	1.3	1.77	3.56667
Donor 2	13.95	4	4.30333	7.44
Donor 3	5.414	0.617333	1.49067	0.937333
Donor 4	5.48833	1.045	2.01167	3.39833
Donor 5	17.88	7.46333	10.8467
Donor 6	26.8133	11.4133	18.4133
Donor 7	10.4333	0.47	4.58333
Donor 8	1.96	0.03	2.69333
CD4+, IL2+	DMSO	Cpd 2	mepazine	z-VRPR-fmk
Donor 1	16.95	11.1167	11.0833	29.55
Donor 2	22.8567	15.3567	11.99	25.6233
Donor 3	33.5733	18.1067	22.1733	34.5067
Donor 4	28.2	15.9333	16.6333	38.3333
Donor 5	49.6633	35.03	38.6967
Donor 6	42.5067	32.7067	41.8733
Donor 7	31.1467	5.68667	17.77
Donor 8	15.2967	3.54667	18.07

## Sheet: Figure 4D
	no TT	DMSO	Cpd 2	mepazine	z-VRPR-fmk
Donor 1	5.53667	8.04333	5.24333	5.62667	7.71333
Donor 2	7.04	15.6667	7.11333	6.99667	9.52
Donor 3	11.6333	13.1667	12.3667	20.6	21.9
Donor 4	58.4333	69.4667	34.6	51	65.3667
Donor 5	8.46333	12.7333	7.92333	8.60333	10.1667
Donor 6	22.667	31.167	13.7	22.833	21.833
Donor 7	21.533	33.867	18.933	22.833	21.833

## Sheet: Figure 4E
	no TT	DMSO	Cpd 2	mepazine	z-VRPR-fmk
Donor 1	10.66	22.6667	4.56667	6.99333	14.6333
Donor 2	20.3667	54.1	15.6	16.8333	28.1
Donor 3	9.09667	15.7	11.9667	36.3667	55.6333
Donor 4	79.7667	85.2	40.4	71.8	70.5333
Donor 5	14.0667	20.9667	5.08333	10.76	12.4
Donor 6	45.333	60.633	26.367	41.7	31.1
Donor 7	48.733	70.633	46.067	51.833	42.367
	32.5747	47.1285	21.4358	33.7552	36.3953

## Sheet: Figure 4F
	no TT	DMSO	Cpd 2	mepazine	z-VRPR-fmk
Donor 1	4.11	11.0633	2.62667	3.01667	5.41333
Donor 2	3.035	9.60667	2.83333	4.21333	4.29333
Donor 3	9.09	11.3667	7.86	12.6333	12.7667
Donor 4	8.12	22.7	7.22	12.3	14.9
Donor 5	6.285	5.69333	5.463	4.89333	4.28
Donor 6	9.28	11.7	7.417	9.183	8.493
Donor 7	12.1	20.167	12.933	14.9	13.367
