# Supplementary material for: A MALT1 inhibitor suppresses human myeloid DC, effector T-cell and B-cell responses and retains Th1/regulatory T-cell homeostasis
Source: PLoS One. 2020 Sep 1;15(9):e0222548. doi: 10.1371/journal.pone.0222548 (PMC7462277; doi:10.1371/journal.pone.0222548)
Supplement: S4 File — (XLSX) [file pone.0222548.s010.xlsx]

## Sheet: Figure 5B
%CD4+, CD25+	DMSO	Cpd 2	mepazine	z-VRPR-fmk
Donor 1	41.1333	24.1667	25.0333	36
Donor 2	26.3	10.4333	13.4	20.9
Donor 3	23.2333	9.49667	15.7333	17.6333
Donor 4	23.8667	12.2	16.4	22.6667
Donor 5	43.7	15.45	34.65	51.9
Donor 6	86.6	62.9333	66.9667	92.4333
%divided CD4+, CD25+	DMSO	Cpd 2	mepazine	z-VRPR-fmk
Donor 1	66.9667	32.6667	35.9667	39.4
Donor 2	58.3	24.3333	28.3667	26.7
Donor 3	32.7	10.32	19.8667	18
Donor 4	39.3667	11.8267	19.6667	26.5667
Donor 5	74	51.85	59.2	58.3
Donor 6	81.8333	57.2667	53.1333	66.3333

## Sheet: Figure 5C
%IFNg+	DMSO	Cpd 2	mepazine	z-VRPR-fmk		%IL17+	DMSO	Cpd 2	mepazine	z-VRPR-fmk
Donor 1	36.7133	19.0133	17.4133	20.5133		Donor 1	10.39	4.93667	4.02	5.10667
Donor 2	16.8433	7.68333	7.27333	8.98667		Donor 2	6.79	2.01667	2.57	4.15667
Donor 3	16.5367	7.17333	9.9	9.54333		Donor 3	3.85	0.826667	2.96	3.59
Donor 4	4.89	4.25667	4.33333	4.31		Donor 4	5.07333	1.45667	2.34333	4.04333
Donor 5	16.42	7.69	5.95	18.92		Donor 5	4.82	2.135	5.54	6.525
Donor 6	35.93	30.3967	25.6633	29.2633		Donor 6	5.19	3.67	5.71	6.78667
%IFNg+/IL17+	DMSO	Cpd 2	mepazine	z-VRPR-fmk		%IL2+	DMSO	Cpd 2	mepazine	z-VRPR-fmk
Donor 1	7.04333	2.20667	1.83667	1.91333		Donor 1	45.0833	40.35	34.8833	46.5833
Donor 2	3.33	0.63	0.75	1.25		Donor 2	56.5567	45.1233	42.9567	59.3567
Donor 3	1.18667	0.326667	0.67	0.973333		Donor 3	55.5833	38.8833	47.05	58.2833
Donor 4	0.306667	0.363333	0.103333	0.31		Donor 4	46.2533	40.72	46.02	48.1533
Donor 5	6.066	1.441	2.561	3.881		Donor 5	43.9	28.35	33.15	48
Donor 6	5.107	3.697	2.407	3.167		Donor 6	44.1167	49.95	59.8167	57.65
	3.83994	1.44411	1.388	1.91578			48.5822	40.5628	43.9794	53.0044

## Sheet: Figure 5D
	DMSO	Cpd 2	mepazine	z-VRPR-fmk
Donor 1	39.2789	10.9844	16.0772	27.1861
Donor 2	39.6246	8.0563	19.681	21.6476
Donor 3	60.3053	25.9693	48.0284	48.2109
Donor 4	81.7269	53.1657	49.5394	63.6201
Donor 5	74.8982	25.7443	30.3558	40.5589
Donor 6	57.552	14.6352	22.13	22.6248

## Sheet: Figure 5E
	DMSO	Cpd 2	mepazine	z-VRPR-fmk
Donor 1	1	0.242236	0.257246	0.446457
Donor 2	1	0.479292	0.354202	0.646219
Donor 3	1	0.220789	0.225775	0.447392
