# Supplementary material for: A MALT1 inhibitor suppresses human myeloid DC, effector T-cell and B-cell responses and retains Th1/regulatory T-cell homeostasis
Source: PLoS One. 2020 Sep 1;15(9):e0222548. doi: 10.1371/journal.pone.0222548 (PMC7462277; doi:10.1371/journal.pone.0222548)
Supplement: S5 File — (XLSX) [file pone.0222548.s011.xlsx]

## Sheet: Figure 6A
	DMSO	Cpd2	mepazine	z-VRPR-fmk	Rapamycin	DMSO	Cpd2	mepazine	z-VRPR-fmk	Rapamycin
Donor 1	8.69178	11.7769	1.98753	5.07268	27.0246	40.1337	44.2781	-19.2513	41.0339	76.6667
Donor 2	52.9768	51.3547	3.03032	45.2228	79.7504	36.058	36.2122	14.9599	27.3905	73.5349
Donor 3	24.8612	47.9951	22.4553	41.2091	81.8569	3.70809	2.64016	-9.28509	0.444972	25.7194
Donor 4	76.5819	68.167	75.4729	55.773	81.122	73.255	61.5134	70.5806	49.7065	80.0652
Donor 5	64.7832	61.1695	63.0749	53.6137	75.0328	56.2418	52.5624	56.9645	45.5979	75.9198
Donor 6	-2.72798				53.3126	-2.96181				44.4271
Donor 7	89.4513				85.9351	81.2983				69.2813
Donor 8	24.9302				56.6341	8.17039				28.2821
Donor 9	66.0269				69.8656	19.5777				62.572

## Sheet: Figure 6B
# of CD4+CD25hi Foxp3+ (x105 cells)	DMSO	Rapamycin	Cpd2	mepazine	z-VRPR-fmk
Donor 8	0.629	0.283	0.444	0.241	0.51
Donor 9	4.326	3.525	3.312	0.4	1.582
Donor 10	0.935	0.721	1.016	0.142	0.612
Donor 11	1.324	0.682	0.54	0.897	0.482
Donor 12	0.718	0.712	0.413	0.803	0.452

## Sheet: Figure 6C
%CD4+CD25hi Foxp3+	media	DMSO	Cpd2	mepazine	Z-VRPR-fmk
Donor 1	15.2	48.9	5.26	0.099	38.7
Donor 2	12.8	52	5.77	0	29.5
Donor 3	12.6	45	6.78	0.39	44.6
Donor 4	5.46	11.5	2.63	0.15	5.98
Donor 5	7.77	16.8	2.53	0.12	6.79
Donor 6	8.08	13.5	2.58	0.19	6.03
Donor 7	10.5	20.2	12	15.8	14.3
Donor 8	8.38	11.9	10.9	15.7	11.1
Donor 9	10.1	12.5	12.6	16.4	10.4
Donor 10	6.12	11.2	11.6	19.3	21.7
Donor 11	7.31	16.2	12.8	14.9	18.9
Donor 12	5.21	18.2	11.3	14.6	18.8
