# Supplementary material for: A MALT1 inhibitor suppresses human myeloid DC, effector T-cell and B-cell responses and retains Th1/regulatory T-cell homeostasis
Source: PLoS One. 2020 Sep 1;15(9):e0222548. doi: 10.1371/journal.pone.0222548 (PMC7462277; doi:10.1371/journal.pone.0222548)
Supplement: S6 File — (XLSX) [file pone.0222548.s012.xlsx]

## Sheet: Figure 7A
%divided CD19+	DMSO	Cpd 2	mepazine	z-VRPR-fmk
Donor 1	59.3667	50.6	59.6667	81.1
Donor 2	47.4333	31.4667	30.8	42.2
Donor 3	67.8	47.4333	55.7667	54.7667
Donor 4	52.3	36.9333	41.8667	40.3667
Donor 5	32.5667	15.3333	17.6	29.8333
Donor 6	43.3	31.4	36.4	48.9667
Donor 7	49.0667	25.5667	23.0667	33.7667
Donor 8	32.5667	18.8333	21.7	39.7667
%Plasmablasts	DMSO	Cpd 2	mepazine	z-VRPR-fmk
Donor 1
Donor 2	2.71	2.69667	3.30667	7.33667
Donor 3	0.98	0.243333	0.623333	5.26
Donor 4	3.67667	0.976667	7.22667	8.96
Donor 5	0.616667	0.343333	0.76	1.27
Donor 6	1.94667	1.06667	3.84333	6.89333
Donor 7	0.863333	0.586667	2.14	2.54333
Donor 8	1.07333	1.32667	3.89333	6.31333

## Sheet: Figure 7B
IgG (pg/ml)	unstim	DMSO	Cpd 2	mepazine	z-VRPR-fmk
Donor 1	4535.82	600416	86951.4	325056	1181951
Donor 2	6273.49	820823	297217	985751	1102334
Donor 3	197614	1215045	1058218	1230390	1248506
Donor 4	3996.17	439584	565691	494971	427357
Donor 5	ND	1208435	542199	1289887	1446144
Donor 6	ND	662042	304868	569128	1104521
Donor 7	4261.24	548706	334036	783555	1003550
Donor 8	7662.6	1293809	1162606	1274082	1459068
IgA (pg/ml)	unstim	DMSO	Cpd 2	mepazine	z-VRPR-fmk
Donor 1	3354.47	99282.4	42027.3	79117.1	444277
Donor 2	ND	350580	66764.2	276549	410536
Donor 3	31544.5	483817	270452	394692	569145
Donor 4	ND	212461	90078.7	100593	74952.8
Donor 5	ND	583749	231053	504638	605798
Donor 6	ND	117533	108550	90037.4	227605
Donor 7	93423.1	16222.6	65404.3	143155	-1165.24
Donor 8	20305.7	362679	195612	312959	560691
IgM (pg/ml)	unstim	DMSO	Cpd 2	mepazine	z-VRPR-fmk
Donor 1	9998.57	53596.4	27582	45520.7	97232.1
Donor 2	ND	102992	42146.4	118831	111738
Donor 3	34334.6	53455.1	23969.7	35757.5	119503
Donor 4	ND	61886.3	33194.8	61247.8	112950
Donor 5	ND	30737.1	15894.6	51879.3	63754
Donor 6	7284.47	38698.9	32637	20191.9	25464.2
Donor 7	16722.7	5504.51	8595.66	63247.7	1764.95
Donor 8	25050.2	38873.3	14887.2	30270.1	70106.1

## Sheet: Figure 7C
%divided CD19+	DMSO	Cpd 2	mepazine	z-VRPR-fmk
Donor 1	63.2333	18.5333	37.7333	30.9667
Donor 2	89.6667	72.4	69.0333	74.9333
Donor 3	80.6333	35.7333	40.8333	51.4667
Donor 4	71.7667	44.3	47.2333	36.4333
Donor 5	67.2667	42.6	57.05	53.7
Donor 6	43.4333	10.1533	19.0667	17.5667
%Plasmablasts	DMSO	Cpd 2	mepazine	z-VRPR-fmk
Donor 1	29.3667	5.50667	18.7667	7.4
Donor 2	50.9667	26.7333	41.1333	36.5667
Donor 3	51.9667	6.73667	9.58	10.14
Donor 4	32.0333	8.14667	17.6333	7.56
Donor 5	23.3667	6.52333	30.7	15.25
Donor 6	25.2	3.13	9.20667	6.32333

## Sheet: Figure 7D
IgG (pg/ml)	unstim	DMSO	Cpd 2	mepazine	z-VRPR-fmk
Donor 1	945556	1032598	130214	435420	615884
Donor 2	8853.47	1883214	1536583	1676084	1851251
Donor 3	6283.97	753962	19870.9	33079.5	82973.2
Donor 4	7655.26	1456613	92138.3	692992	240774
Donor 5	6410.17	1843176	541514	1565428	1619432
Donor 6	310458	477827	7539.35	1803074	1821183
IgA (pg/ml)	unstim	DMSO	Cpd 2	mepazine	z-VRPR-fmk
Donor 1	317647	510720	143253	309344	183086
Donor 2	6766.23	706750	382805	554228	611691
Donor 3	3088.67	632577	7273.85	75785	155647
Donor 4	10671.9	590046	33838.1	212675	137458
Donor 5	7691.7	617156	175371	173006	272665
Donor 6	131768	304538	11401.5	613467	581150
IgM (pg/ml)	unstim	DMSO	Cpd 2	mepazine	z-VRPR-fmk
Donor 1	4135198	4256279	1098745	3960278	2887024
Donor 2	9159.08	4167158	2663111	3635244	3961623
Donor 3	266366	4196204	468526	1317623	2974741
Donor 4	46114.2	3385977	876776	2450135	1493101
Donor 5	25019.4	3351272	725964	434058	1696704
Donor 6	2730876	3185046	231658	3486757	3395770
