# Supplementary material for: A MALT1 inhibitor suppresses human myeloid DC, effector T-cell and B-cell responses and retains Th1/regulatory T-cell homeostasis
Source: PLoS One. 2020 Sep 1;15(9):e0222548. doi: 10.1371/journal.pone.0222548 (PMC7462277; doi:10.1371/journal.pone.0222548)
Supplement: S7 File — (XLSX) [file pone.0222548.s013.xlsx]

## Sheet: Figure 8A
IL2	Isotype Ctrl	aCD3				TNFa	Isotype Ctrl	aCD3				IL6	Isotype Ctrl	aCD3
			Cpd2						Cpd2						Cpd2
		vehicle	30mg/kg	90mg/kg				vehicle	30mg/kg	90mg/kg				vehicle	30mg/kg	90mg/kg
Mouse 1	0.2	945.2	285.3	217.2		Mouse 1	4.9	444.6	209.2	160.6		Mouse 1	2.2	2274	328.3	282.1
Mouse 2	0.2	947.1	737	117.4		Mouse 2	4.2	596.2	338.1	196.2		Mouse 2	1.8	2686.5	688.3	296
Mouse 3	0.2	75.1	537.4	293.7		Mouse 3	7.4	44.8	413.2	274.7		Mouse 3	7.3	167.2	1408.1	648.9
Mouse 4	0.3	1285.3	469.2	300.9		Mouse 4	8.7	391.6	309.7	227.9		Mouse 4	12.9	3736	813.1	931.7
Mouse 5	0.3	1157.6	54.7	263.6		Mouse 5	7.4	401.2	65.3	256.3		Mouse 5	10.4	1740.7	318.2	617.1
Mouse 6	0.2	590.1	439.8	295.4		Mouse 6	7.2	255.8	211.9	268.7		Mouse 6	6.5	1142	829.1	558.2
Mouse 7	0.1	802.3	347.8	105		Mouse 7	6.5	317.1	431.2	173.6		Mouse 7	18.2	1682.7	948.2	330.3
Mouse 8	0.4	926.2	326.1	61.8		Mouse 8	10.4	341.5	309.5	99.5		Mouse 8	18.7	1490.3	2705.1	281.7
IFNg	Isotype Ctrl	aCD3				IL12p70	Isotype Ctrl	aCD3				IL17A	Isotype Ctrl	aCD3
			Cpd2						Cpd2						Cpd2
		vehicle	30mg/kg	90mg/kg				vehicle	30mg/kg	90mg/kg				vehicle	30mg/kg	90mg/kg
Mouse 1	0.05	306.6	33.8	82.6		Mouse 1	0.7	155.1	10.3	25.5		Mouse 1	57	109	33.5	53
Mouse 2	0.05	294.2	109	29		Mouse 2	3	28.6	14.6	11.7		Mouse 2	33.5	118	33.5	52
Mouse 3	0.05		87.3	126		Mouse 3	3.2	0.7	11.3	17.4		Mouse 3	99	110	33.5	91
Mouse 4	0.05	236.2	178.7	108.2		Mouse 4	4.1	69.8	33.5	15.9		Mouse 4	57	128	49	63
Mouse 5	0.4	321.8	10.5	53.1		Mouse 5	1.5	75.5	4.1	6.4		Mouse 5	33.5	87	33.5	33.5
Mouse 6	0.5	197.6	167	46.6		Mouse 6	0.05	27.7	17.3	5.7		Mouse 6	33.5	109	106	71
Mouse 7	1.2	292.1	130.5	15.2		Mouse 7	45.1	26.9	16	7.2		Mouse 7	53	119	53	33.5
Mouse 8	0.5	290.7	110.2	11.6		Mouse 8	3.7	125.9	60.7	11.5		Mouse 8	33.5	98	86	33.5
IL13	Isotype Ctrl	aCD3				IL5	Isotype Ctrl	aCD3				IL10	Isotype Ctrl	aCD3
			Cpd2						Cpd2						Cpd2
		vehicle	30mg/kg	90mg/kg				vehicle	30mg/kg	90mg/kg				vehicle	30mg/kg	90mg/kg
Mouse 1	43	894	72	144		Mouse 1	10	277.8	37.9	62.3		Mouse 1	2.7	26.4	14	16.8
Mouse 2	18	328	376	75		Mouse 2	8.4	38.4	71.2	56.5		Mouse 2	2.7	21.9	18.9	14.5
Mouse 3	61	55	99	98		Mouse 3	9.9	20.3	55.9	70.2		Mouse 3	2.7	13.8	16.1	16.8
Mouse 4	44	476	272	93		Mouse 4	8.7	93.8	35.7	54		Mouse 4	6.6	23.8	15.4	15
Mouse 5	31	266	59	104		Mouse 5	5.8	119.8	102.7	100.7		Mouse 5	7.5	26.3	8.5	10.2
Mouse 6	28	498	203	87		Mouse 6	7	155.4	64.5	48.1		Mouse 6	2.7	21.2	15.8	14.9
Mouse 7	43	979	203	65		Mouse 7	8.6	121.2	84.8	41		Mouse 7	5.5	49.4	14.6	8.5
Mouse 8	33	637	189	76		Mouse 8	15.7	257.5	88	108.3		Mouse 8	6.5	23.5	14.5	8.8

## Sheet: Figure 8B
Spleen				LN
#IFNg (x106)	vehicle	Cpd 3		#IFNg (x106)	vehicle	Cpd 3
Mouse 1	1.90708	2.31518		Mouse 1	0.48053	0.315782
Mouse 2	1.92783	1.20641		Mouse 2
Mouse 3	2.03505	1.4985		Mouse 3	0.208238	0.265478
Mouse 4	1.55566	2.36395		Mouse 4
Mouse 5	1.48171	1.24347		Mouse 5	0.173532	0.061834
Mouse 6	1.57487	1.34858		Mouse 6	0.092384	0.03529
Mouse 7	1.2006	1.18801		Mouse 7	0.098887	0.037408
Mouse 8	1.40086	0.78693		Mouse 8	0.150777
#Tregs (x106)	vehicle	Cpd 3		#Tregs (x106)	vehicle	Cpd 3
Mouse 1	3.17053	2.49415		Mouse 1	0.808306	0.876739
Mouse 2	3.56442	2.29186		Mouse 2	0.801355	0.338364
Mouse 3	5.09366	1.77819		Mouse 3	1.38061	0.548781
Mouse 4	3.27295	3.3862		Mouse 4	0.51661	0.248532
Mouse 5	3.05355	1.69355		Mouse 5	1.19714	0.277719
Mouse 6	2.77282	1.97339		Mouse 6	1.21242	0.614045
Mouse 7	2.12877	2.23931		Mouse 7	0.54194	0.379875
Mouse 8	3.22645	1.34362		Mouse 8	0.763534	0.254171

## Sheet: Figure 8C
Serum IFNg (pg/ml)	Vehicle	Cpd 3
Mouse 1	0.8	1.18
Mouse 2	1.01	0.44
Mouse 3	0.58	0.55
Mouse 4	0.47	0.3
Mouse 5	0.57	0.26
Mouse 6	0.5	0.48
Mouse 7	0.23	0.31
Mouse 8	0.77	0.26
Serum IL2 (pg/ml)	Vehicle	Cpd 3
Mouse 1	0.96	0.49
Mouse 2	1.04	0.37
Mouse 3	0.75	0.24
Mouse 4	0.66	0.42
Mouse 5	1.14	0.42
Mouse 6	0.59	0.71
Mouse 7	0.63	0.45
Mouse 8	0.61	0.57
