# Supplementary material for: A MALT1 inhibitor suppresses human myeloid DC, effector T-cell and B-cell responses and retains Th1/regulatory T-cell homeostasis
Source: PLoS One. 2020 Sep 1;15(9):e0222548. doi: 10.1371/journal.pone.0222548 (PMC7462277; doi:10.1371/journal.pone.0222548)
Supplement: S8 File — (XLSX) [file pone.0222548.s014.xlsx]

## Sheet: Fig S2a
			pg/ml: IL-1b
				Zymosan
		Donor 1	Donor 2	Donor 3	Donor 4	Donor 5
	DMSO	25.3	13.2	24.2	14.3	13.2
	z-VRPR-fmk	25.3	9.9	26.4	13.2	13.2
	Mepazine	33	13.2	31.9	17.6	19.8
	Cpd 2	27.5	11	25.3	14.3	20.9
			pg/ml: IL-6
				Zymosan
		Donor 1	Donor 2	Donor 3	Donor 4	Donor 5
	DMSO	1336.5	2178	1670.9	1452	3133.9
	z-VRPR-fmk	781	2396.9	1234.2	1525.7	4251.5
	Mepazine	1375	2444.2	1530.1	2392.5	4759.7
	Cpd 2	1366.2	3866.5	1233.1	1620.3	4501.2
			pg/ml: IL-10
				Zymosan
		Donor 1	Donor 2	Donor 3	Donor 4	Donor 5
	DMSO	192.5	313.5	222.2	312.4	213.4
	z-VRPR-fmk	104.5	200.2	140.8	194.7	167.2
	Mepazine	188.1	191.4	140.8	157.3	294.8
	Cpd 2	225.5	271.7	149.6	220	361.9
			pg/ml: IL-12p70
				Zymosan
		Donor 1	Donor 2	Donor 3	Donor 4	Donor 5
	DMSO	14.3	8.8	15.4	6.6	36.3
	z-VRPR-fmk	17.6	8.8	20.9	11	86.9
	Mepazine	23.1	14.3	25.3	12.1	58.3
	Cpd 2	25.3	11	19.8	9.9	36.3
			pg/ml: IL-23
				Zymosan
		Donor 1	Donor 2	Donor 3	Donor 4	Donor 5
	DMSO	6.6	17.6	3.3	3.3	80.3
	z-VRPR-fmk	1.1	14.3	5.5	3.3	145.2
	Mepazine	3.3	34.1	14.3	22	155.1
	Cpd 2	1.1	27.5	6.6	5.5	79.2

## Sheet: Fig S2b
			Zymozan								LPS
			pg/ml: IL-1b								pg/ml: IL-1b
				Zymosan								Zymosan
		Donor 1	Donor 2	Donor 3	Donor 4	Donor 5				Donor 1	Donor 2	Donor 3	Donor 4	Donor 5
	DMSO	293.7	1949.2	272.8	523.6	104.5			DMSO	948.2	1731.4	1876.6	1576.3	504.9
	z-VRPR-fmk	188.1	653.4	158.4	473	80.3			z-VRPR-fmk	1509.2	2046	823.9	819.5	568.7
	Mepazine	218.9	1039.5	145.2	393.8	128.7			Mepazine	1042.8	1713.8	854.7	534.6	522.5
	Cpd 2	121	424.6	141.9	313.5	79.2			Cpd 2	1305.7	2117.5	1323.3	1047.2	429
			pg/ml: IL-6								pg/ml: IL-6
				Zymosan								Zymosan
		Donor 1	Donor 2	Donor 3	Donor 4	Donor 5				Donor 1	Donor 2	Donor 3	Donor 4	Donor 5
	DMSO	107.8	218.9	75.9	198	58.3			DMSO	704	1521.3	288.2	1101.1	423.5
	z-VRPR-fmk	102.3	111.1	57.2	108.9	42.9			z-VRPR-fmk	486.2	801.9	246.4	602.8	192.5
	Mepazine	108.9	143	60.5	128.7	51.7			Mepazine	396	955.9	308	550	244.2
	Cpd 2	105.6	99	56.1	125.4	45.1			Cpd 2	809.6	1552.1	385	1270.5	423.5
			pg/ml: IL-10								pg/ml: IL-10
				Zymosan								Zymosan
		Donor 1	Donor 2	Donor 3	Donor 4	Donor 5				Donor 1	Donor 2	Donor 3	Donor 4	Donor 5
	DMSO	148.5	294.8	187	268.4	49.5			DMSO	33719.4		12925	24831.4	16848.7
	z-VRPR-fmk	100.1	128.7	49.5	308	69.3			z-VRPR-fmk	32333.4		16404.3	18045.5	14149.3
	Mepazine	93.5	122.1	53.9	297	56.1			Mepazine	33719.4		32965.9	26770.7	16695.8
	Cpd 2	62.7	104.5	170.5	110	31.9			Cpd 2			19267.6	25071.2	16969.7
			pg/ml: IL-12p70								pg/ml: IL-12p70
				Zymosan								Zymosan
		Donor 1	Donor 2	Donor 3	Donor 4	Donor 5				Donor 1	Donor 2	Donor 3	Donor 4	Donor 5
	DMSO	34.1	184.8	42.9	115.5	25.3			DMSO	723.8	2035	411.4	775.5	1601.6
	z-VRPR-fmk	33	51.7	20.9	51.7	17.6			z-VRPR-fmk	1017.5	2845.7	617.1	1120.9	2516.8
	Mepazine	25.3	88	17.6	45.1	25.3			Mepazine	871.2	2850.1	665.5	682	2161.5
	Cpd 2	15.4	35.2	16.5	33	14.3			Cpd 2	858	2468.4	515.9	906.4	1340.9
			pg/ml: IL-23								pg/ml: IL-23
				Zymosan								Zymosan
		Donor 1	Donor 2	Donor 3	Donor 4	Donor 5				Donor 1	Donor 2	Donor 3	Donor 4	Donor 5
	DMSO	57.2	57.2	66	62.7	42.9			DMSO	81.4	73.7	78.1	67.1	50.6
	z-VRPR-fmk	75.9	51.7	55	62.7	45.1			z-VRPR-fmk	68.2	71.5	84.7	68.2	46.2
	Mepazine	47.3	55	63.8	62.7	45.1			Mepazine	77	124.3	96.8	73.7	51.7
	Cpd 2	47.3	56.1	74.8	39.6	33			Cpd 2	108.9	77	89.1	71.5	44

## Sheet: Fig S2c
			Zymozan								LPS
			pg/ml: IL-1b								pg/ml: IL-1b
				Zymosan								Zymosan
		Donor 1	Donor 2	Donor 3	Donor 4	Donor 5				Donor 1	Donor 2	Donor 3	Donor 4	Donor 5
	DMSO	33569.3	88967.2	25193.5	128052				DMSO	51049.3	163952	58733.2	334807
	z-VRPR-fmk	17928	82358.7	20052.7	79694				z-VRPR-fmk	36284.8	174606	40358.1	123032
	Mepazine	18181.6	64033.3	10329.5	74746.6				Mepazine	45438.5	119039	35638.3	100527
	AZ13807809	13368.2	22366.9	6649	28678.9				AZ13807809	52980.1	110982	61981.1	215634
			pg/ml: IL-6								pg/ml: IL-6
				Zymosan								Zymosan
		Donor 1	Donor 2	Donor 3	Donor 4	Donor 5				Donor 1	Donor 2	Donor 3	Donor 4	Donor 5
	DMSO	827.9	1570.4	780.5	1832.8				DMSO	4714.1	13462.4	4758.4	18641.9
	z-VRPR-fmk	763.3	1453.3	908.7	2006.1				z-VRPR-fmk	4726.9	8407.2	4151.2	9693.3
	Mepazine	864.8	1326.6	821.6	1856.2				Mepazine	6239.9	9040.3	4665.1	15874.2
	AZ13807809	738.5	1063.4	664.2	1374.3				AZ13807809	5140.6	10823.2	4234.8	19221.5
			pg/ml: IL-10								pg/ml: IL-10
				Zymosan								Zymosan
		Donor 1	Donor 2	Donor 3	Donor 4	Donor 5				Donor 1	Donor 2	Donor 3	Donor 4	Donor 5
	DMSO	2905.2	8655.7	2270.4	23293				DMSO	173048	331436	140496	423066
	z-VRPR-fmk	2676.8	7052.1	2134	25371.9				z-VRPR-fmk	152360	216794	121619	414749
	Mepazine	2101.8	4508.5	1128.2	15877.9				Mepazine	269861	361474	165067	524652
	AZ13807809	1452.5	3062.2	906.3	5451.5				AZ13807809	192290	336071	113596	469795
			pg/ml: IL-12p70								pg/ml: IL-12p70
				Zymosan								Zymosan
		Donor 1	Donor 2	Donor 3	Donor 4	Donor 5				Donor 1	Donor 2	Donor 3	Donor 4	Donor 5
	DMSO	289.5	491.8	774.6	1364.8				DMSO	2415.3	7094.3	3152	9422.9
	z-VRPR-fmk	155.1	297.1	211.5	612.9				z-VRPR-fmk	2815.7	7332.2	4234.2	8478.1
	Mepazine	174.7	240.6	201.2	364.9				Mepazine	4535.1	11310.6	3714	14002.8
	Cpd 2	149.9	311.2	203.1	285.5				Cpd 2	2902.9	6582.6	2931.5	8739.2
			pg/ml: IL-23								pg/ml: IL-23
				Zymosan								Zymosan
		Donor 1	Donor 2	Donor 3	Donor 4	Donor 5				Donor 1	Donor 2	Donor 3	Donor 4	Donor 5
	DMSO	712.5	781.5	576.7	857.2				DMSO	1719.2	1353.8	1772.3	1706.6
	z-VRPR-fmk	374.1	718.5	508.3	832.2				z-VRPR-fmk	1617.3	1179.5	1928.5	1435.8
	Mepazine	618.3	597.6	509.7	993.8				Mepazine	1358.2	1445.8	1675.7	1739.3
	Cpd 2	472.5	710.5	524.9	566.6				Cpd 2	1564.3	1455.9	1537.3	1212.9
