# Supplementary material for: A MALT1 inhibitor suppresses human myeloid DC, effector T-cell and B-cell responses and retains Th1/regulatory T-cell homeostasis
Source: PLoS One. 2020 Sep 1;15(9):e0222548. doi: 10.1371/journal.pone.0222548 (PMC7462277; doi:10.1371/journal.pone.0222548)
Supplement: S9 File — (XLSX) [file pone.0222548.s015.xlsx]

## Sheet: Supplementary Figure 3B
geo Mean IFNg	DMSO	Cpd 2	mepazine	z-VRPR-fmk
Donor 1	4282.67	3143.67	3173.33	3107.33
Donor 2	2987	2117	1940.67	2135
Donor 3	1195	1049	1154.67	1051.33
Donor 4	983	1599	995.333	934.333
Donor 5	1760.33	1363.67	1515.67
Donor 6	1453.33	1137.33	1171.33
geo Mean IL17	DMSO	Cpd 2	mepazine	z-VRPR-fmk
Donor 1	2170.33	2141.33	1957.33	1747.33
Donor 2	2293.33	1913	1744.33	1659
Donor 3	828.667	733.333	742.667	757.333
Donor 4	928.667	970	965.667	1007.33
Donor 5	1172.67	1088	1006.67
Donor 6	1004.33	889.667	841.667
