# Supplementary material for: A MALT1 inhibitor suppresses human myeloid DC, effector T-cell and B-cell responses and retains Th1/regulatory T-cell homeostasis
Source: PLoS One. 2020 Sep 1;15(9):e0222548. doi: 10.1371/journal.pone.0222548 (PMC7462277; doi:10.1371/journal.pone.0222548)
Supplement: S10 File — (XLSX) [file pone.0222548.s016.xlsx]

## Sheet: Supplementary Figure 4A
Free Cpd 2 [uM]	Cpd2
	30mg/kg		90mg/kg
	Mouse 1	Mouse 2	Mouse 1	Mouse 2
15min	0.378673	0.337381	3.30271	0.959656
30min	0.828459	0.755285	5.23443	2.05263		EC50	123nM
1hr	1.57888	0.969344	3.38416	1.66393
2hrs	1.41402	0.72056	1.99045	1.02468
4,5hrs	0.344312	0.384362	0.7828	0.59292

## Sheet: Supplementary Figure 4B
			Cpd2
	Vehicle		30mg/kg		90mg/kg
	Free Cpd2 [uM]	IFNg (pg/ml)	Free Cpd2 [uM]	IFNg (pg/ml)	Free Cpd2 [uM]	IFNg (pg/ml)
Mouse 1	0.0022	306.6	1.45336	33.8	3.92927	82.6
Mouse 2	0.0022	294.2	0.630007	109	5.16814	29
Mouse 3	0.0022		1.29612	87.3	4.0061	126
Mouse 4	0.0022	236.2	0.649502	178.7	5.53097	108.2
Mouse 5	0.0022	321.8	0.515763	10.5	2.02241	53.1
Mouse 6	0.0022	197.6	1.32113	167	0.716252	46.6		EC50	123nM
Mouse 7	0.0022	292.1	1.55204	130.5	1.34381	15.2
Mouse 8	0.0022	290.7	1.29761	110.2	1.45882	11.6
