# Supplementary material for: A MALT1 inhibitor suppresses human myeloid DC, effector T-cell and B-cell responses and retains Th1/regulatory T-cell homeostasis
Source: PLoS One. 2020 Sep 1;15(9):e0222548. doi: 10.1371/journal.pone.0222548 (PMC7462277; doi:10.1371/journal.pone.0222548)
Supplement: S11 File — (XLSX) [file pone.0222548.s017.xlsx]

## Sheet: Supplementary Figure 5
	DMSO	Rapamycin	Cpd2	mepazine	peptide
Donor 1	12.1	7.76	10.2	14.9	12.8
Donor 2	60.4	50.7	56.4	32.7	55.5
Donor 3	36.1	28.4	27.7	23.6	28.2
Donor 4	46.4	45.1	34.3	39.7	36.7
Donor 5	53.5	51.6	48.3	52.6	44.3
