# Supplementary material for: A MALT1 inhibitor suppresses human myeloid DC, effector T-cell and B-cell responses and retains Th1/regulatory T-cell homeostasis
Source: PLoS One. 2020 Sep 1;15(9):e0222548. doi: 10.1371/journal.pone.0222548 (PMC7462277; doi:10.1371/journal.pone.0222548)
Supplement: S12 File — (XLSX) [file pone.0222548.s018.xlsx]

## Sheet: Sheet1
Spleen				LN
%IFNg+ CD4 T cells	vehicle	Cpd 3		%IFNg+ CD4 T cells	vehicle	Cpd 3
Mouse 1	6.17	2.89		Mouse 1	7.84	8.33
Mouse 2	3.3	2.37		Mouse 2	6.96	4.06
Mouse 3	1.56	3.52		Mouse 3	5.06	6.57
Mouse 4	2.57	2.03		Mouse 4	5.89	5.54
Mouse 5	1.55	1.57		Mouse 5	6.11	5.83
Mouse 6	0.7	0.33		Mouse 6	5.63	4.3
Mouse 7	1.65	0.62		Mouse 7	5.81	3.9
Mouse 8	1.98	0.51		Mouse 8	4.86	4.2
%Treg of CD4 T cells	Vehicle	Cpd 3		%Treg of CD4 T cells	Vehicle	Cpd 3
Mouse 1	13	8.86		Mouse 1	11	8.59
Mouse 2	12	7.82		Mouse 2	11.7	7.95
Mouse 3	12.4	7.58		Mouse 3	10.7	7.78
Mouse 4	12.3	8.09		Mouse 4	12.2	8.19
Mouse 5	12.1	8.56		Mouse 5	10.6	8.15
Mouse 6	10.3	6.51		Mouse 6	9.83	6.17
Mouse 7	9.84	7.65		Mouse 7	9.1	6.92
Mouse 8	11.3	8.3		Mouse 8	10.5	7.9
